# Supplementary material for: Multicentre randomised trial comparing contact force with electrical coupling index in atrial flutter ablation (VERISMART trial)
Source: PLoS One. 2019 Apr 3;14(4):e0212903. doi: 10.1371/journal.pone.0212903 (PMC6447159; doi:10.1371/journal.pone.0212903)
Supplement: S4 File — (XLSX) [file pone.0212903.s004.xlsx]

## Sheet: Sheet1
PatID	Demographics_StudyCentre	Study_centre	Demographics_RandomisationGroup	Randomisation_group	Demographics_StudyNumber	Demographics_Forename	Demographics_Surname	Demographics_NHSNumber	Age_at_consent	Demographics_Gender	Demographics_Height	Demographics_Weight	Demographics_BMI	AFH_Symptoms_Palpitations	AFH_Symptoms_DyspnoeaAtRestOrOnExertion	AFH_Symptoms_SyncopePresyncopeDizziness	AFH_Symptoms_FatigueLethargy	AFH_Symptoms_ChestpainDiscomfort	AFH_Symptoms_Other	AFH_Symptoms_Other_Text	AFH_AFLClassification	AFL_Classification	Time_since_first_episode_days	AFH_DurationOfAFLCRF	PMH_Cardiac_IschaemicHeartDisease	PMH_Cardiac_Hypertension	PMH_Cardiac_HeartFailure	PMH_Cardiac_ValvularHeartDisease	PMH_Cardiac_DilatedCardiomyopathy	PMH_Cardiac_HypertrophyCardiomyopathy	PMH_Cardiac_ChronicKidneyDisease	PMH_Cardiac_PreviousCVATIA	PMH_Cardiac_Diabetes	PMH_Cardiac_Hyperthyroidism	PMH_Cardiac_VascularDisease	PMH_Cardiac_CardiacNotes	PMH_Antiarrhythmics_Amiodarione	PMH_Antiarrhythmics_Amiodarione_Dose	PMH_Antiarrhythmics_Flecainide	PMH_Antiarrhythmics_Flecainide_PillInPocket	PMH_Antiarrhythmics_Flecainide_Dose	PMH_Antiarrhythmics_Sotalol	PMH_Antiarrhythmics_Sotalol_Dose	PMH_Antiarrhythmics_Dronedarone	PMH_Antiarrhythmics_Dronedarone_Dose	PMH_Antiarrhythmics_RateLimitingCaChannelBlocker	PMH_Antiarrhythmics_CalciumChannelBlocker_Dose	PMH_Antiarrhythmics_BetaBlocker	PMH_Antiarrhythmics_BetaBlocker_Dose
1	Leeds General Infirmary	1	CF blinded	1	110	Anonymised	Anonymised	Anonymised	61.263	1	173	124	41.43	1	1	0	1	1	0		Persistent	2	762	24	0	1	0	0	0	0	0	0	1	0	0	COPD	0	na	0	na	na	0	na	0	na	0		1	5
3	Leeds General Infirmary	1	CF unblinded	2	1	Anonymised	Anonymised	Anonymised	59.6055	1	186	102.5	29.63	1	0	1	0	0	0		Persistent	2	559	18	0	0	0	0	0	0	0	0	0	0	0	Mild LV dysfunction at presentation. Resolved after cardioversion. Subsequent recurrence of flutter therefore referred for ablation	0	na	0	na	na	0	na	0	na	0		1	10
5	Leeds General Infirmary	1	ECI blinded	3	90	Anonymised	Anonymised	Anonymised	46.0356	1	193	135	36.24	1	1	0	0	0	0		Paroxysmal	1	384		0	0	0	0	0	0	0	0	0	0	0		0	na	0	na	na	0	na	0	na	0		0	na
6	Leeds General Infirmary	1	ECI blinded	3	109	Anonymised	Anonymised	Anonymised	61.9342	1	177	90.7	28.95	0	1	0	0	0	0		Paroxysmal	1	363		0	0	0	0	0	0	0	0	0	0	0	Asthma. Flutter first occurred during admission with pneumonia	0	na	0	na	na	0	na	0	na	1	300	0	na
10	Leeds General Infirmary	1	ECI unblinded	4	119	Anonymised	Anonymised	Anonymised	65.5233	1	181	121.1	36.96	0	1	0	1	0	0		Persistent	2	458	14	1	1	0	0	0	0	1	0	1	0	0	Type 2 DM on insulin. Diabetic nephropathy. Mild LVSD on echo	0	na	0	na	na	0	na	0	na	0		1	5
11	Leeds General Infirmary	1	CF unblinded	2	98	Anonymised	Anonymised	Anonymised	70.0986	1	180	94.4	29.14	0	1	0	0	0	0		Persistent	2	285	9	0	0	1	0	0	0	0	0	1	0	0	Severe LV imairment at diagnosis of flutter in OCT 2014. DCCV Dec 2014. Precise date of flutter diagnosis not known. Most recent echo = moderate LV impairment. In flutter at time of pre-assessment and procedure. Onset date unknown.	0	na	0	na	na	0	na	0	na	0		1	5
12	Leeds General Infirmary	1	CF blinded	1	87	Anonymised	Anonymised	Anonymised	64.9589	1	190	102	28.25	1	0	1	0	0	0		Persistent	2	1318	12	0	0	0	0	0	0	0	0	0	0	0		0	na	0	na	na	0	na	0	na	0		1	10
14	Leeds General Infirmary	1	CF unblinded	2	4	Anonymised	Anonymised	Anonymised	66.4137	1	183	80	23.89	1	1	0	0	0	0		Paroxysmal	1	191		1	1	0	0	0	0	0	0	0	0	0		0	na	0	na	na	0	na	0	na	0		1	10
16	Leeds General Infirmary	1	CF unblinded	2	54	Anonymised	Anonymised	Anonymised	50.7726	1	180	84	25.93	0	1	0	0	0	0		Paroxysmal	1	321		0	0	0	0	0	0	0	0	0	0	0		0	na	0	na	na	0	na	0	na	0		0	na
17	Leeds General Infirmary	1	ECI blinded	3	104	Anonymised	Anonymised	Anonymised	54.1918	1	175	82.6	26.97	1	0	0	0	1	0		Persistent	2	839	7	0	0	0	0	0	0	0	0	0	0	0	Pre-diabetes	0	na	0	na	na	0	na	0	na	0		1	2.5
18	Leeds General Infirmary	1	CF blinded	1	10	Anonymised	Anonymised	Anonymised	57.7534	1	183	114	34.04	1	0	0	0	0	0		Persistent	2	973	7	0	0	0	0	0	0	0	0	0	0	0		0	na	0	na	na	0	na	0	na	0		1	2.5
19	Leeds General Infirmary	1	ECI blinded	3	107	Anonymised	Anonymised	Anonymised	80.1068	2	150	91.8	40.8	0	0	0	0	0	0		Paroxysmal	1	178		0	1	0	0	0	0	0	0	0	0	0	Previous subarachnoid haemorrhage. Osteoarthritis.	0	na	0	na	na	0	na	0	na	0		0	na
20	Leeds General Infirmary	1	ECI blinded	3	37	Anonymised	Anonymised	Anonymised	47.6384	1	178	75.4	23.8	1	0	0	1	0	0		Paroxysmal	1	330		1	1	0	0	0	0	0	0	0	0	0	Atypical chest pain 2014. Investigations resulted in CABG for 3 vessel disease. No history of infarct. Atrial flutter first documented 3 days post op.	0	na	0	na	na	0	na	0	na	0		1	5
21	Leeds General Infirmary	1	ECI unblinded	4	120	Anonymised	Anonymised	Anonymised	60.6466	1	0	0		0	1	0	0	0	0		Persistent	2	4178	11	0	0	0	0	1	0	0	0	0	0	0	spironolactone 25	0	na	0	na	na	0	na	0	na	0		1	1.25
22	Leeds General Infirmary	1	CF unblinded	2	78	Anonymised	Anonymised	Anonymised	74.537	1	180	85.1	26.27	0	1	0	0	0	0		Persistent	2	173	3	0	0	1	0	0	0	0	0	0	0	0		1	200	0	na	na	0	na	0	na	1	360	0	na
25	Leeds General Infirmary	1	ECI blinded	3	8	Anonymised	Anonymised	Anonymised	61.411	1	183	73	21.8	0	1	0	0	0	0		Persistent	2	124	4	0	0	1	0	1	0	0	0	0	0	0	Cardiomyopathy ? rate related	0	na	0	na	na	0	na	0	na	0		1	5
26	Leeds General Infirmary	1	ECI blinded	3	44	Anonymised	Anonymised	Anonymised	57.6192	1	183	76.6	22.87	1	0	0	0	0	0		Paroxysmal	1	202		0	0	0	0	0	0	0	0	0	0	0		0	na	0	na	na	0	na	0	na	0		0	na
27	Leeds General Infirmary	1	ECI unblinded	4	92	Anonymised	Anonymised	Anonymised	57.5945	1	197	110	28.34	1	0	0	0	0	0		Paroxysmal	1	315		1	0	0	0	0	0	0	0	0	0	0	Previous cardiac arrest due to stent thrombosis. No ICD.	0	na	0	na	na	0	na	0	na	0		1	5
28	Leeds General Infirmary	1	CF blinded	1	79	Anonymised	Anonymised	Anonymised	47.6521	1	188	116.2	32.88	0	0	0	0	0	1	Asymptomatic - incidental finding	Persistent	2	287	9	0	0	0	0	0	0	0	0	0	0	0	Secundum ASD and atrial flutter found incidentally at routine GP check up Feb 2015. Planning to close ASD later.	0	na	0	na	na	0	na	0	na	0		1	1.25
31	Leeds General Infirmary	1	CF unblinded	2	88	Anonymised	Anonymised	Anonymised	51.0603	1	178	99	31.25	0	1	1	0	1	0		Persistent	2	571	3	0	0	0	0	0	0	0	0	0	0	0		0	na	0	na	na	0	na	0	na	0		1	3.75
32	Leeds General Infirmary	1	ECI unblinded	4	58	Anonymised	Anonymised	Anonymised	69.9781	1	188	107	30.27	0	0	0	1	0	0		Paroxysmal	1	321		1	0	0	0	0	0	0	0	0	0	0		0	na	0	na	na	0	na	0	na	1	60	1	2.5
33	Leeds General Infirmary	1	CF blinded	1	13	Anonymised	Anonymised	Anonymised	65.3178	1	175	70.8	23.12	0	0	0	0	0	0		Persistent	2	265	4	0	0	1	0	0	0	0	0	0	0	0	Severe LVSD, presumed tachycardia induced.	0	na	0	na	na	0	na	0	na	0		1	5
34	Leeds General Infirmary	1	ECI blinded	3	89	Anonymised	Anonymised	Anonymised	65.6521	1	168	92	32.6	1	1	0	1	0	0		Persistent	2	229	7	1	1	0	0	0	0	0	0	1	0	0	Previous CABG	0	na	0	na	na	0	na	0	na	0		1	5
35	Leeds General Infirmary	1	ECI unblinded	4	53	Anonymised	Anonymised	Anonymised	46.8164	1	180.3	81	24.92	0	0	0	1	0	0		Persistent	2	224	7	0	0	0	0	0	0	0	0	0	0	0	Moderate LVSD ? A flutter related	0	na	0	na	na	0	na	0	na	0		1	2.5
37	St Bartholomew’s Hospital	2	CF unblinded	2	Verismart006	Anonymised	Anonymised	Anonymised	38.5507	1	183.2	111	33.07	1	1	1	1	1	0		Persistent	2	153	5	0	1	0	0	0	0	0	0	0	0	0		0	na	0	na	na	0	na	0	na	1	80	0	na
38	St Bartholomew’s Hospital	2	CF blinded	1	Verismart039	Anonymised	Anonymised	Anonymised	54.5616	1	175	113.3	37	1	1	0	1	0	0		Paroxysmal	1	209		0	1	0	0	1	0	0	0	0	0	0	Atrial Flutter, Dx LVSD 35 - 40%, NYHA class 1 unlimited exercise tolerance, HTN, ? alcohol misuse, Hep B	0	na	0	na	na	0	na	0	na	0		1	10
39	St Bartholomew’s Hospital	2	CF blinded	1	Verismart052	Anonymised	Anonymised	Anonymised	66.1014	1	188	101.4	28.69	1	1	0	0	0	0		Persistent	2	2946	96	0	0	0	0	0	0	0	0	0	0	0	Patient says he has been in Atrial Flutter since 2008. Previous pericardectomy.	0	na	0	na	na	0	na	0	na	1	240	0	na
40	Leeds General Infirmary	1	CF unblinded	2	20	Anonymised	Anonymised	Anonymised	39.0384	1	193	128	34.36	0	1	0	1	0	0		Persistent	2	197	6	0	0	1	0	0	0	0	0	0	0	0	Presumed tachycardia induced cardiomyopathy. Mild OSA. 'Towards severe' LV impairment	0	na	0	na	na	0	na	0	na	0		1	10
41	Leeds General Infirmary	1	CF blinded	1	70	Anonymised	Anonymised	Anonymised	61.1096	1	193	90	24.16	1	1	0	0	0	0		Persistent	2	5	6	0	0	0	0	0	0	0	0	0	0	0		0	na	0	na	na	0	na	0	na	0		1	10
42	St Bartholomew’s Hospital	2	ECI unblinded	4	Verismart116	Anonymised	Anonymised	Anonymised	72.1616	2	178.5	101.9	31.98	1	1	1	1	0	0		Paroxysmal	1	260		0	1	0	0	0	0	0	0	0	0	0	Has renal calculi, breast cancer in 2014 and varicose veins.	0	na	0	na	na	1	300	0	na	0		0	na
43	Leeds General Infirmary	1	CF unblinded	2	64	Anonymised	Anonymised	Anonymised	51.6849	2	150	88.9	39.51	0	0	1	0	0	1		Paroxysmal	1	258		0	0	0	0	0	0	0	0	0	0	0	A flutter at time of pneumonia that resulted in PEA arrest. Schizoaffective disorder. Asthma	1	200	0	na	na	0	na	0	na	0		1	2.5
44	Leeds General Infirmary	1	ECI blinded	3	118	Anonymised	Anonymised	Anonymised	71.5534	1	183	77	22.99	0	0	1	0	0	0		Persistent	2	510		0	1	0	0	0	0	0	0	1	0	0	Persistent A flutter, cadioverted, so in sinus rhythm	0	na	0	na	na	0	na	0	na	0		1	5
45	St Bartholomew’s Hospital	2	ECI unblinded	4	Verismart093	Anonymised	Anonymised	Anonymised	27.8685	1	192.5	107.9	29.12	1	0	1	1	1	0		Persistent	2	411	13	0	0	0	0	0	0	0	0	0	0	0	Has Sciatica	0	na	0	na	na	0	na	0	na	0		0	na
48	St Bartholomew’s Hospital	2	CF blinded	1	Verismart091	Anonymised	Anonymised	Anonymised	63.5096	2	155.5	68.4	28.29	1	1	1	1	0	0		Persistent	2	980	33	0	1	0	0	0	0	0	0	0	0	0	Had syncope before dual chamber pacemaker in 2013. Patient says she had palpitations post PPM in June 2013, notes say she had atrial flutter in November 2015.	0	na	0	na	na	0	na	0	na	0		1	2.5
49	St Bartholomew’s Hospital	2	CF unblinded	2	Verismart113	Anonymised	Anonymised	Anonymised	76.1178	1	169	87	30.46	0	1	0	0	0	0		Persistent	2	181	6	1	1	0	0	0	0	0	1	1	0	1	Leg amputation in 2001, vascular surgery 2011, Left eye cataract iin 2015, Femoral artery bypass, coronary artery disease - PCI to RCA	0	na	0	na	na	0	na	0	na	0		0	na
50	Leeds General Infirmary	1	ECI unblinded	4	61	Anonymised	Anonymised	Anonymised	44.7151	1	185	108.9	31.82	0	1	0	0	0	0		Persistent	2	273	8	0	0	0	0	0	0	0	0	0	0	0	Surgical VSD closure and coarctation repair 1974 aged 3. Severe anxiety	0	na	0	na	na	0	na	0	na	0		5	na
51	St Bartholomew’s Hospital	2	ECI blinded	3	Verismart071	Anonymised	Anonymised	Anonymised	69.2082	1	174	120	39.64	0	0	0	1	0	0		Paroxysmal	1	101		0	0	0	0	0	0	0	0	1	0	0	Previous polio with subsequent significantly reduced mobility, high BMI, Haemorrhoids, neuropathy - under Royal Free Hospital.	0	na	0	na	na	0	na	0	na	0		0	na
52	St Bartholomew’s Hospital	2	CF unblinded	2	Verismart003	Anonymised	Anonymised	Anonymised	56.1068	1	169.5	109	37.94	0	0	1	0	0	0		Paroxysmal	1	888		0	0	0	0	0	0	0	0	1	0	0	No more syncope since PPM put in. Episodes of dizziness though. Permanent pacemaker dula chamber for sick sinus disease 2014. Renal Calculus, high BMI, obstruction sleep apnoea.	0	na	1	0	50	0	na	0	na	0		1	5
53	St Bartholomew’s Hospital	2	CF blinded	1	Verismart036	Anonymised	Anonymised	Anonymised	56.2904	1	184	109.7	32.4	0	0	1	0	0	0		Persistent	2	141	5	0	1	0	0	0	0	0	0	1	0	0		0	na	0	na	na	0	na	0	na	0		1	2.5
55	St Bartholomew’s Hospital	2	ECI unblinded	4	Verismart032	Anonymised	Anonymised	Anonymised	60.811	1	172	93	31.4	00:00:00	0	0	0	0	0		Paroxysmal	1	142	5	0	0	0	0	0	0	0	0	0	0	0	1986 surgical resection of hte right venticular outflow tract. 2009 VT ablation. Arrhythmogenic right ventricular cardiomyopathy (ARVC)	0	na	0	na	na	0	na	0	na	0		0	na
56	St Bartholomew’s Hospital	2	ECI blinded	3	Verismart080	Anonymised	Anonymised	Anonymised	59.5507	1	182	139	41.96	0	0	0	1	0	0		Persistent	2	5	12	0	0	0	0	0	0	0	0	0	0	0		0	na	0	na	na	0	na	0	na	0		1	10
58	St Bartholomew’s Hospital	2	CF unblinded	2	Verismart016	Anonymised	Anonymised	Anonymised	63.2055	1	175	90.8	29.65	0	1	1	1	1	0		Persistent	2	243	8	1	0	0	0	0	0	0	0	0	0	0	IHD previous MI; COPD; Structurally normal heart on ECHO 2015; Normal thyroid function February 2016	0	na	0	na	na	0	na	0	na	1		1	7.5
62	Leeds General Infirmary	1	ECI blinded	3	96	Anonymised	Anonymised	Anonymised	57.0932	1	188	88.9	25.15	1	0	0	0	0	0		Paroxysmal	1	280		0	1	0	0	0	0	0	0	0	0	0		0	na	0	na	na	0	na	0	na	0		1	2.5
63	St Bartholomew’s Hospital	2	CF blinded	1	Verismart065	Anonymised	Anonymised	Anonymised	79.8247	2	156	49.5	20.34	1	1	0	1	0	0		Paroxysmal	1	272		0	1	0	0	0	0	1	0	0	1	0		0	na	0	na	na	0	na	0	na	0		0	na
65	Leeds General Infirmary	1	CF blinded	1	22	Anonymised	Anonymised	Anonymised	58.7014	2	163	69.9	26.31	0	0	0	1	0	1	Diagnosed on routine pulse check - asymptomatic. Lethargy from beta blocker treatment.	Persistent	2	253	6	0	0	0	0	0	0	0	0	0	0	0	hypothyroid	0	na	0	na	na	0	na	0	na	0		1	1.25
66	Leeds General Infirmary	1	ECI blinded	3	74	Anonymised	Anonymised	Anonymised	69.5534	1	172	76	25.69	0	1	0	0	0	0		Persistent	2	287		0	1	0	0	0	0	0	1	0	0	0	PMR	0	na	0	na	na	0	na	0	na	1	200	0	na
67	Leeds General Infirmary	1	CF unblinded	2	19	Anonymised	Anonymised	Anonymised	72.7068	1	0	0		0	0	0	1	0	0		Persistent	2			0	0	0	0	0	0	1	0	0	0	0		0	na	0	na	na	0	na	0	na	0		1	1.25
68	Leeds General Infirmary	1	ECI unblinded	4	94	Anonymised	Anonymised	Anonymised	61.0247	1	183	95	28.37	0	0	0	0	0	1		Persistent	2	452	15	0	1	0	0	0	0	0	0	0	0	0		0	na	0	na	na	0	na	0	na	0		1	5
69	Leeds General Infirmary	1	CF unblinded	2	18	Anonymised	Anonymised	Anonymised	58.337	1	175	117	38.2	1	1	0	0	0	0		Persistent	2	1246	7	1	1	0	0	0	0	0	0	1	0	0	CABG (flutter first noted peri-op)	0	na	0	na	na	0	na	0	na	0		1	10
70	Leeds General Infirmary	1	CF blinded	1	99	Anonymised	Anonymised	Anonymised	69.6932	1	168	74	26.22	1	0	0	0	0	0		Persistent	2	1977	13	0	1	0	0	0	0	0	0	0	0	0		1	200	0	na	na	0	na	0	na	0		1	2.5
72	Leeds General Infirmary	1	ECI blinded	3	60	Anonymised	Anonymised	Anonymised	83.2137	1	180	97.2	30	0	0	1	0	0	0		Persistent	2	0	1	1	0	0	0	0	0	0	0	0	0	0	Mod LVSD. PPM 1995	0	na	0	na	na	0	na	0	na	0		0	na
73	Hammersmith Hospital	3	CF blinded	1	VERISMART081	Anonymised	Anonymised	Anonymised	78.2603	1	179	78	24.34	1	0	0	0	0	0		Paroxysmal	1			1	0	1	0	0	0	0	0	0	0	0		0	na	0	na	na	0	na	0	na	0		0	na
74	Hammersmith Hospital	3	CF blinded	1	VERISMART040	Anonymised	Anonymised	Anonymised	70.5205	1				0	1	0	0	0	0		Persistent	2	249	8	0	0	0	0	0	0	0	0	0	0	0		0	na	0	na	na	0	na	0	na	0		1	7.5
75	Leeds General Infirmary	1	ECI unblinded	4	82	Anonymised	Anonymised	Anonymised	60.1973	1	178	85	26.83	1	1	0	1	0	0		Persistent	2	120	1	0	0	0	0	0	0	0	0	0	0	0		0	na	0	na	na	0	na	0	na	0		1	5
76	Hammersmith Hospital	3	CF unblinded	2	VERISMART031	Anonymised	Anonymised	Anonymised	71.6959	1				1	0	0	0	0	0		Paroxysmal	1	195		1	1	0	0	0	0	0	0	1	0	0		0	na	0	na	na	0	na	0	na	0		1	5
77	Leeds General Infirmary	1	ECI unblinded	4	23	Anonymised	Anonymised	Anonymised	49.6438	1	170	85	29.41	1	1	1	0	0	0		Persistent	2	2921	6	0	0	0	0	0	0	0	0	0	0	0		0	na	0	na	na	0	na	0	na	1		0	na
78	Leeds General Infirmary	1	CF blinded	1	2	Anonymised	Anonymised	Anonymised	75.1836	1	180	100	30.86	0	0	0	1	0	0		Paroxysmal	1	1527	0	0	0	0	0	0	0	0	0	0	0	0		0	na	0	na	na	0	na	0	na	0		0	na
79	Leeds General Infirmary	1	CF blinded	1	75	Anonymised	Anonymised	Anonymised	63.6219	1	163	96	36.13	1	1	0	0	0	1		Paroxysmal	1	471		0	0	0	0	0	1	0	0	0	0	0	ICD in situ- previous inappropriate shocks for A flutter	1	100	0	na	na	0	na	0	na	0		1	10
81	Leeds General Infirmary	1	CF unblinded	2	51	Anonymised	Anonymised	Anonymised	68.3233	1	176	98	31.64	0	1	0	0	0	0		Persistent	2	377	0	0	1	0	0	0	0	0	0	0	0	0	Mild LVSD	1	200	0	na	na	0	na	0	na	0		1	10
83	Leeds General Infirmary	1	CF blinded	1	43	Anonymised	Anonymised	Anonymised	78.1507	1	186	70.8	20.46	1	0	0	0	0	0		Paroxysmal	1	280		0	0	0	0	0	0	0	0	0	0	0		1	200	0	na	na	0	na	0	na	0		1	5
84	Leeds General Infirmary	1	ECI unblinded	4	117	Anonymised	Anonymised	Anonymised	73.6411	2	176.76	84	26.89	0	1	0	0	0	1	oedema	Persistent	2	322		0	0	0	0	0	0	0	0	0	1	0	COPD	1	200	0	na	na	0	na	0	na	0		0	na
85	Hammersmith Hospital	3	CF unblinded	2	VERISMART062	Anonymised	Anonymised	Anonymised	76.5233	1				0	0	0	0	0	1		Persistent	2	2408	68	0	1	0	0	0	0	0	0	0	0	0		0	na	0	na	na	0	na	0	na	0		0	na
87	Leeds General Infirmary	1	CF unblinded	2	67	Anonymised	Anonymised	Anonymised	62.1836	1	175	77	25.14	1	1	1	0	0	0		Persistent	2	252	8	0	1	0	0	0	0	0	0	0	0	0		0	na	0	na	na	0	na	0	na	1	120	0	na
88	Leeds General Infirmary	1	CF blinded	1	115	Anonymised	Anonymised	Anonymised	74.7671	2	165	88.9	32.65	1	1	0	0	0	0		Persistent	2	3144	18	0	1	1	0	0	0	0	0	1	0	0		0	na	0	na	na	0	na	0	na	0		1	10
89	Leeds General Infirmary	1	ECI blinded	3	72	Anonymised	Anonymised	Anonymised	72.2055	1	172	88.9	30.05	1	0	0	0	1	0		Paroxysmal	1	7168		0	0	0	1	0	0	0	0	0	0	0	Coarctation repair 1969. AVR 1997 (first documented flutter at that time)	0	na	0	na	na	0	na	0	na	0		1	5
91	Hammersmith Hospital	3	ECI blinded	3	VERISMART055	Anonymised	Anonymised	Anonymised	63.5068	1	186	125	36.13	0	1	0	0	0	0		Paroxysmal	1	379	0	0	0	0	0	0	0	1	0	0	0	0		0	na	0	na	na	0	na	0	na	0		1	5
92	Hammersmith Hospital	3	ECI unblinded	4	VERISMART038	Anonymised	Anonymised	Anonymised	76.4192	1	167	62.5	22.41	0	1	0	0	0	0		Paroxysmal	1	220		0	1	0	0	0	0	0	0	0	0	0		0	na	0	na	na	0	na	0	na	0		1	2.5
94	Leeds General Infirmary	1	CF unblinded	2	41	Anonymised	Anonymised	Anonymised	60.4986	1	178	85	26.83	0	0	0	1	0	0		Persistent	2	327	4	0	1	0	0	0	0	0	0	1	0	0		0	na	0	na	na	0	na	0	na	0	5	1	10
95	Leeds General Infirmary	1	ECI unblinded	4	9	Anonymised	Anonymised	Anonymised	73.1315	1	175	78	25.47	0	1	0	0	0	0		Persistent	2	35	1	0	0	0	0	0	0	0	0	0	0	0		1	200	0	na	na	0	na	0	na	0		1	10
96	Leeds General Infirmary	1	ECI blinded	3	17	Anonymised	Anonymised	Anonymised	57.9123	2	170	70	24.22	1	0	0	1	0	0		Paroxysmal	1	735	0	0	0	0	0	0	0	0	0	0	0	0	Previous ASD closure	1	200	0	na	na	0	na	0	na	0		1	10
97	Leeds General Infirmary	1	ECI unblinded	4	108	Anonymised	Anonymised	Anonymised	51.4575	1	183	111	33.15	1	0	1	0	0	0		Paroxysmal	1	9	0	0	1	0	0	0	0	0	0	0	0	0		0	na	0	na	na	0	na	0	na	0		1	10
98	Hammersmith Hospital	3	CF blinded	1	VERISMART048	Anonymised	Anonymised	Anonymised	82.2849	1	155	69	28.72	0	1	0	0	0	0		Paroxysmal	1	758														0	na	0	na	na	0	na	0	na	0	na	0	na
99	Hammersmith Hospital	3	ECI unblinded	4	VERISMART011	Anonymised	Anonymised	Anonymised	77.2329	1	170	69.9	24.19	1	1	0	0	0	0		Paroxysmal	1	203		1	1	0	0	0	0	0	0	0	0	0		0	na	0	na	na	0	na	0	na	0		1	2.5
100	Leeds General Infirmary	1	CF blinded	1	33	Anonymised	Anonymised	Anonymised	60.4959	2	169	114	39.91	0	0	0	1	0	0		Persistent	2	559	5	0	1	0	0	0	0	0	0	1	0	0		0	na	0	na	na	0	na	0	na	1	120	1	10
101	Hammersmith Hospital	3	CF blinded	1	VERISMART059	Anonymised	Anonymised	Anonymised	76.2	1	185	87	25.42	0	1	0	0	0	0		Paroxysmal	1	467			0	0	0	0	0	0	0	0	0	0		0	na	0	na	na	0	na	0	na	0		4	na
102	Leeds General Infirmary	1	CF unblinded	2	27	Anonymised	Anonymised	Anonymised	78.5918	1	172	84	28.39	0	1	0	1	0	0		Persistent	2	2141		1	1	0	0	0	0	0	0	0	0	0		0	na	0	na	na	0	na	0	na	0		0	na
105	Leeds General Infirmary	1	ECI unblinded	4	101	Anonymised	Anonymised	Anonymised	69.1671	1	185.4	121.1	35.23	0	1	0	0	0	0		Persistent	2	184	0	1	1	0	0	0	0	0	0	0	0	0		0	na	0	na	na	0	na	0	na	0	0	1	5
106	Leeds General Infirmary	1	CF unblinded	2	73	Anonymised	Anonymised	Anonymised	28.2	1	178	68.6	21.65	1	0	0	0	0	0		Paroxysmal	1			0	0	0	0	0	0	0	0	0	0	0		0	na	0	na	na	0	na	0	na	0		1	5
107	Leeds General Infirmary	1	ECI unblinded	4	66	Anonymised	Anonymised	Anonymised	74.7041	1	170	66.2	22.91	1	1	0	0	0	0		Persistent	2	722		0	0	1	1	0	0	0	0	0	0	0		0	na	0	na	na	0	na	0	na	0		1	5
108	Leeds General Infirmary	1	ECI blinded	3	50	Anonymised	Anonymised	Anonymised	58.9671	2	172.7	74.3	24.91	1	0	0	0	0	0		Paroxysmal	1	5433		0	0	0	0	0	0	0	0	0	0	0		0	na	1	1	50	0	na	0	na	0		1	2.5
109	Leeds General Infirmary	1	CF blinded	1	105	Anonymised	Anonymised	Anonymised	55.4548	1	184	111	32.79	1	1	0	0	0	0		Persistent	2	8	0	0	0	0	1	1	0	0	0	0	0	0		0	na	0	na	na	0	na	0	na	0		1	7.5
110	Leeds General Infirmary	1	CF blinded	1	25	Anonymised	Anonymised	Anonymised	75.1589	1	180	100	30.86	0	1	0	0	0	0		Persistent	2	2531	8	1	1	1	1	0	0	1	0	0	0	0		0	na	0	na	na	0	na	0	na	0		1	2.5
111	Hammersmith Hospital	3	ECI blinded	3	VERISMART049	Anonymised	Anonymised	Anonymised	61.7781	1	178	95.3	30.08	0	1	0	0	0	0		Paroxysmal	1	113		0	0	0	0	1	0	0	0	0	0	0		1	200	0	na	na	0	na	0	na	0		1	7.5
112	Leeds General Infirmary	1	ECI blinded	3	15	Anonymised	Anonymised	Anonymised	76.2137	1	183	80.7	24.1	1	0	0	0	0	0		Paroxysmal	1	139	0	1	1	0	1	0	0	0	0	0	0	0		0	na	0	na	na	0	na	0	na	0		0	na
113	Hammersmith Hospital	3	CF unblinded	2	VERISMART014	Anonymised	Anonymised	Anonymised	68.0247	1	180	83	25.62	1	0	0	0	0	0		Paroxysmal	1	206	6	1	0	1	0	0		0	0	0	0	0		0	na	0	na	na	0	na	0	na	0		1	10
115	Hammersmith Hospital	3	CF unblinded	2	VERISMART042	Anonymised	Anonymised	Anonymised	81.5863	2	160	60	23.44	0	1	0	0	0	0		Persistent	2	325	10	0	0	1	0	0	0	0	0	0	0	0		0	na	0	na	na	0	na	0	na	0		1	5
116	Hammersmith Hospital	3	ECI blinded	3	VERISMART077	Anonymised	Anonymised	Anonymised	70.1644	1	170	85	29.41	0	1	0	0	0	0		Persistent	2	310	9	0	1	0	0	0	0	0	0	0	0	0		0	na	0	na	na	0	na	0	na	0		2	na
117	Leeds General Infirmary	1	CF unblinded	2	63	Anonymised	Anonymised	Anonymised	73.1096	1	172	78	26.37	0	1	0	0	0	0		Persistent	2	293	8	0	1	0	0	0	0	0	0	0	0	1		0	na	0	na	na	0	na	0	na	0		1	10
118	Leeds General Infirmary	1	ECI unblinded	4	56	Anonymised	Anonymised	Anonymised	62.5397	1	178	78	24.62	1	0	1	0	0	0		Persistent	2	733	5	0	0	0	0	0	0	0	0	0	0	0		0	na	0	na	na	0	na	0	na	0		0	na
120	Leeds General Infirmary	1	CF unblinded	2	201	Anonymised	Anonymised	Anonymised	59.4685	1	172	92	31.1	1	1	0	0	0	0		Persistent	2	2195	0	0	0	0	0	0	0	0	0	0	0	0		0	na	0	na	na	0	na	0	na	0		1	5
121	Leeds General Infirmary	1	ECI blinded	3	111	Anonymised	Anonymised	Anonymised	69.5973	1	180	81.2	25.06	1	1	0	0	0	0		Persistent	2	616	6	0	0	0	0	0	0	0	0	0	0	0		0	na	0	na	na	0	na	0	na	0		0	na
122	Hammersmith Hospital	3	ECI unblinded	4	VERISMART114	Anonymised	Anonymised	Anonymised	77.3808	1	192	99.8	27.07	1	0	0	0	0	0		Paroxysmal	1	569		0	0	0	1	0	0	0	0	0	0	0	Moderate MR and AR	0	na	0	na	na	0	na	0	na	0		0	na
123	Leeds General Infirmary	1	CF blinded	1	26	Anonymised	Anonymised	Anonymised	52.7753	1	172	78	26.37	1	0	0	0	0	0		Persistent	2	173	0	0	1	0	0	0	0	0	0	0	0	0		0	na	0	na	na	0	na	0	na	0		1	10
124	Leeds General Infirmary	1	CF blinded	1	45	Anonymised	Anonymised	Anonymised	71.5178	1	170	75	25.95	0	0	0	0	1	0		Paroxysmal	1	3642	0	1	1	0	0	0	0	0	0	1	0	0		0	na	0	na	na	0	na	0	na	0		1	10
125	Leeds General Infirmary	1	CF blinded	1	202	Anonymised	Anonymised	Anonymised	65.8356	2	162	74	28.2	1	0	0	0	0	0		Persistent	2	368	12	0	0	0	0	0	0	0	0	0	0	0		0	na	0	na	na	0	na	0	na	0		1	3.75
126	Leeds General Infirmary	1	CF unblinded	2	29	Anonymised	Anonymised	Anonymised	47.7452	1	179	75	23.41	0	1	0	0	1	0		Persistent	2	7	0	1	1	1	0	0	0	0	0	1	0	0		0	na	0	na	na	0	na	0	na	0		1	10
127	Leeds General Infirmary	1	ECI blinded	3	204	Anonymised	Anonymised	Anonymised	67.6411	1	176	91	29.38	0	0	0	0	1	0		Persistent	2	183	5	1	0	0	0	0	0	0	0	0	0	0		0	na	0	na	na	0	na	0	na	0		0	na
128	Leeds General Infirmary	1	ECI unblinded	4	203	Anonymised	Anonymised	Anonymised	71.4521	2	157	70	28.4	1	0	0	0	0	0		Persistent	2	139	4	0	0	0	0	0	0	0	0	0	0	0		0	na	0	na	na	0	na	0	na	0		1	2.5
				CF blinded = 1
				CF unblinded = 2
				ECI blinded = 3
				ECI unblinded = 4
[truncated: 251 more columns]
